# Supplementary material for: First Bronze Age Human Mitogenomes from Calabria (Grotta Della Monaca, Southern Italy)
Source: Genes (Basel). 2021 Apr 25;12(5):636. doi: 10.3390/genes12050636 (PMC8146030; doi:10.3390/genes12050636)
Supplement: Supplementary file 1 [file genes-12-00636-s001.zip]

Archive with 20 entries (19 files):
- reviewed_SupplementaryMaterials/
- __MACOSX/._reviewed_SupplementaryMaterials
- reviewed_SupplementaryMaterials/File_S1.docx
- __MACOSX/reviewed_SupplementaryMaterials/._File_S1.docx
- reviewed_SupplementaryMaterials/Fig_S2.png
- __MACOSX/reviewed_SupplementaryMaterials/._Fig_S2.png
- reviewed_SupplementaryMaterials/Table_S2.xlsx
- __MACOSX/reviewed_SupplementaryMaterials/._Table_S2.xlsx
- reviewed_SupplementaryMaterials/.DS_Store
- __MACOSX/reviewed_SupplementaryMaterials/._.DS_Store
- reviewed_SupplementaryMaterials/Table_S3.xlsx
- __MACOSX/reviewed_SupplementaryMaterials/._Table_S3.xlsx
- reviewed_SupplementaryMaterials/Table_S4.xlsx
- __MACOSX/reviewed_SupplementaryMaterials/._Table_S4.xlsx
- reviewed_SupplementaryMaterials/Fig_S1.tif
- __MACOSX/reviewed_SupplementaryMaterials/._Fig_S1.tif
- reviewed_SupplementaryMaterials/Table_S5.xlsx
- __MACOSX/reviewed_SupplementaryMaterials/._Table_S5.xlsx
- reviewed_SupplementaryMaterials/Table_S1.xlsx
- __MACOSX/reviewed_SupplementaryMaterials/._Table_S1.xlsx
