# Supplementary material for: First Bronze Age Human Mitogenomes from Calabria (Grotta Della Monaca, Southern Italy)
Source: Genes (Basel). 2021 Apr 25;12(5):636. doi: 10.3390/genes12050636 (PMC8146030; doi:10.3390/genes12050636)
Supplement: Supplementary file 1 [file genes-12-00636-s001.zip › reviewed_SupplementaryMaterials/Table_S2.xlsx]

## Sheet: Foglio1
Table S2: Radiocarbon dating and calibration executed on human samples from Grotta della Monaca.
Sample Id	Skeletal part (Individual)	C14 Age* (BP)	Calibrated age (95.4% probability)
GdM5	humerus (Ind. N.5)	3204 ± 45	1610BC (95.4%) 1400BC
GdM6	humerus (Ind. N.6)	3263 ± 45	1640BC (95.4%) 1430BC
GdM12	humerus (Ind. N.12)	3192 ± 45	1610BC (3.3%) 1570BC
			1560BC (92.1%) 1380BC
GdM14	skull (Ind. N.14)	3247 ± 45	1630BC (95.4%) 1420BC
GdM17	tibia (Ind. N.17)	3308 ± 50	1740BC (2.0%) 1710BC
			1700BC (91.7%) 1490BC
			1480BC (1.6%) 1450BC
GdM11	skull (Ind. N.11)	3270 ± 45	1670BC (95.4%) 1430BC
*data already reported by Quarta et al. (2013). The samples were calibrated with OxCal 4.1 (Bronk Ramsey 2009), utilizing the IntCall3 terrestrial calibration curve (Reimer et al. 2013)
1. Quarta G, Larocca F, D’Elia M, Gaballo V, Macchia M, Palestra G, Calcagnile L. Radiocarbon dating the exploitation phases of the grotta della Monaca cave in Calabria, southern Italy: a prehistoric mine for the extraction of iron and copper. Proceedings of the 21st International Radiocarbon Conference, Radiocarbon (2013) 55:1246-1251.
2. Bronk Ramsey C. Bayesian analysis of radiocarbon dates. Radiocarbon (2009) 51(1): 337-60.
3. Reimer PJ, Bard E, Bayliss A, Beck JW, Blackwell PG, Bronk Ramsey C, Buck CE, Cheng H, Edwards RL, Friedrich M, Grootes PM, Guilderson TP, Haflidason H, Hajdas I, Hatté C, Heaton TJ, Hoffmann DL, Hogg AG, Hughen KA, Kaiser KF, Kromer B, Manning SW, Niu M, Reimer RW, Richards DA, Scott EM, Southon JR, Staff RA, Turney CSM, van der Plicht J. IntCal13 and Marine13 radiocarbon age calibration curv…
