# Supplementary material for: First Bronze Age Human Mitogenomes from Calabria (Grotta Della Monaca, Southern Italy)
Source: Genes (Basel). 2021 Apr 25;12(5):636. doi: 10.3390/genes12050636 (PMC8146030; doi:10.3390/genes12050636)
Supplement: Supplementary file 1 [file genes-12-00636-s001.zip › reviewed_SupplementaryMaterials/Table_S4.xlsx]

## Sheet: Foglio1
Table S4: Comparison ancient samples belonging to H1 and H1e haplogroups used in phylogenetic analyses
SampleID	mtDNA-haplogroup	Culture_Label		Country	Source
STR_241	H1	Germany_EMA		Germany	Allentoft2015
CL83	H1	Longobard_Italy		Italy	Amorim2018
CL87	H1	Longobard_Italy		Italy	Amorim2018
OSH 3	H1	Germany_LBK		Germany	Brandt2013, Brotherton2013
DA208.SG	H1	Kazakh_His			DamgaardNature2018
KOV-A2	H1	Iceland_Christian		Iceland	EbenesersdottirScience2018
DAV-A8	H1	Iceland_Pre_Christian		Iceland	EbenesersdottirScience2018
DAV-A9	H1	Iceland_Pre_Christian		Iceland	EbenesersdottirScience2018
LIAV8	H1	South_Italy_IA		Italy	Emery2018
I3124	H1	Sicily_EBA		Italy	Fernandes2020
SX33	H1	France_MN		France	Furtwaengler2020
Aes2	H1	Switzerland_LN		Switzerland	Furtwaengler2020
Aes3	H1	Switzerland_LN		Switzerland	Furtwaengler2020
Aes12	H1	Switzerland_LN		Switzerland	Furtwaengler2020
Aes19	H1	Switzerland_LN		Switzerland	Furtwaengler2020
MX212	H1	Switzerland_LN		Switzerland	Furtwaengler2020
MTRA45	H1	Switzerland_LN		Switzerland	Furtwaengler2020
ISB001_ISB002	H1	Sardinia_EBA		Italy	Marcus2020
SUA003	H1	Sardinia_Nuragic		Italy	Marcus2020
VK213	H1	Denmark_IA		Denmark	Margaryan2019
VK438	H1	Viking Sweden		Sweden	Margaryan2019
VK464	H1	Viking Sweden		Sweden	Margaryan2019
VK534	H1	Medieval_Italy		Italy	Margaryan2019
I0805	H1	Bell_Beaker_Germany		Germany	MathiesonNature2015
I0806	H1	Bell_Beaker_Germany		Germany	MathiesonNature2015
I0059	H1	CEU_LN		Germany	MathiesonNature2015
I0406	H1	Iberia_MN		Spain	MathiesonNature2015
I3433	H1	Balkans_N		Croatia	MathiesonNature2018
I3719	H1	Ukraine_N		Ukraine	MathiesonNature2018
HUGO_168	H1	Bell_Beaker_Germany		Germany	MittnikScience2019
I3593	H1	Bell_Beaker_Germany		Germany	OlaldeNature2018
I3590	H1	Bell_Beaker_Germany		Germany	OlaldeNature2018
I4251	H1	Bell_Beaker_Poland		Poland	OlaldeNature2018
I6775	H1	Bell_Beaker_England		Great Britain	OlaldeNature2018
I2980	H1	Scotland_N		Great Britain	OlaldeNature2018
I2977	H1	Scotland_N		Great Britain	OlaldeNature2018
I7573	H1	England_MBA		Great Britain	OlaldeNature2018
I7203	H1	Czech_EBA		Czech Republic	OlaldeNature2018
I6543	H1	Iberia_CA		Spain	OlaldeNature2018
I6628	H1	Iberia_CA		Spain	OlaldeNature2018
I0455	H1	Iberia_CA		Spain	OlaldeNature2018
I0823	H1	Bell_Beaker_Iberia		Spain	OlaldeNature2018
I6626	H1	Bell_Beaker_Iberia		Spain	OlaldeNature2018
MA76	H1	Sardinia Ancient		Sardinia	Olivieri2017
MA82	H1	Sardinia Ancient		Sardinia	Olivieri2017
XN171	H1	Germany_LBK		Germany	Rivollat2020
XN175	H1	Germany_LBK		Germany	Rivollat2020
LBR001	H1	France_ENMN		France	Rivollat2020
GRG027	H1	France_MN		France	Rivollat2020
GRG057	H1	France_MN		France	Rivollat2020
Balintore 4	H1	Megalithic_Scotland		Scotland	SanchezQuinto2019
ES2	H1	England Medieval		Great Britain	Schuenemann2011
I2301	H1	Poland_Globular_Amphora		Poland	Tassi2017
LICOL102	H1	Longobard_Italy		Italy	Vai2018
LICOL83	H1	Longobard_Italy		Italy	Vai2018
LICOL84	H1	Longobard_Italy		Italy	Vai2018
LICOL87	H1	Longobard_Italy		Italy	Vai2018
MS10616	H1	Iberia_Roman		Spain	Zalloua2018
SALZ 21	H1e	CEU_MN		Germany	Brandt2013, Brotherton2013
BZH 4	H1e	Bell_Beaker_Germany		Germany	Brandt2013, Brotherton2013
CAN.005	H1e	Canarias_Guanche		Spain	Fregel2019
CAN.006	H1e	Canarias_Guanche		Spain	Fregel2019
CAN.022	H1e	Canarias_Guanche		Spain	Fregel2019
I0799	H1e	CEU_MN		Germany	Haak2015
poz234	H1e	Corded_Ware_Poland		Poland	Juras2018
poz356	H1e	Babyno_Ukraine		Ukraine	Juras2018
LD27mt	H1e	Denmark_Early_Medieval		Denmark	KlunkAmJPhysAnthropol2019
LD88mt	H1e	Denmark_Early_Medieval		Denmark	KlunkAmJPhysAnthropol2019
I2037	H1e	LBK_EN		Germany	LipsonNature2017
ORC007	H1e	Sardinia_Nuragic		Italy	Marcus2020
VK349	H1e	Viking Sweden		Sweden	Margaryan2019
VK269	H1e	Viking Sweden		Sweden	Margaryan2019
VK462	H1e	Viking Sweden		Sweden	Margaryan2019
VK353	H1e	Viking Sweden		Sweden	Margaryan2019
VK260	H1e	Viking UK		UK	Margaryan2019
I0807	H1e	CEU_MN		Germany	MathiesonNature2015
MS10585	H1e	Sardinia_Phoenician		Sardinia	MatisooSmith2018
POST_38	H1e	CEU_EBA		Germany	MittnikScience2019
aUMB023N	H1e	Umbri Plestini		Italy	Modi2020
LugarCanto44.SG	H1e	Iberia_MLN		Portugal	OlaldeScience2019
I11600	H1e	Iberia_CA		Portugal	OlaldeScience2019
I6601	H1e	Iberia_CA		Portugal	OlaldeNature2018
I2452	H1e	Bell_Beaker_Britain		Great Britain	OlaldeNature2018
I3588	H1e	Bell_Beaker_Germany		Germany	OlaldeNature2018
I3599	H1e	Bell_Beaker_Germany		Germany	OlaldeNature2018
I3875	H1e	Bell_Beaker_Southern_France		France	OlaldeNature2018
I4930	H1e	Bell_Beaker_Sicily		Italy	OlaldeNature2018
MA77	H1e	Sardinia_Ancient		Sardinia	Olivieri2017
MA85	H1e	Sardinia_Ancient		Sardinia	Olivieri2017
I3587	H1e	Bell_Beaker_Germany		Germany	Sjogren2019
PCA0038	H1e	Poland_WielbarkIA		Poland	Storalek2018
PCA0050	H1e	Poland_WielbarkIA		Poland	Storalek2018
LHSZ43	H1e	Longobard_Hungary		Hungary	Vai2018
I7774_d	H1(e)	Sicily_EBA		Italy	Fernandes2020
I4062	H1(e)	Sicily_MN		Italy	Fernandes2020
I4064	H1(e)	Sicily_MN		Italy	Fernandes2020
I3876	H1(e)	Sicily_LBA		Italy	Fernandes2020
