# Supplementary material for: First Bronze Age Human Mitogenomes from Calabria (Grotta Della Monaca, Southern Italy)
Source: Genes (Basel). 2021 Apr 25;12(5):636. doi: 10.3390/genes12050636 (PMC8146030; doi:10.3390/genes12050636)
Supplement: Supplementary file 1 [file genes-12-00636-s001.zip › reviewed_SupplementaryMaterials/Table_S5.xlsx]

## Sheet: Foglio1
Table S5. Dataset of reference ancient sequences used as tip calibration points in the Beast analyses.
Sample	Accession number	Haplogroup	Date	Prior uniform low	Prior uniform up	Reference
StHe	KJ669158	L0d2c1	2103 ± 138	1965	2241	Morris et al. 2004
Mota	PRJNA295861	L3x2a	4471 ± 53	4418	4524	Llorente et al. 2015
Goyet376-3	KU534953	M	29370 ± 175	29195	29545	Posth et al. 2016
LaRochette	KU534951	M	23630 ± 130	23500	23760	Posth et al. 2016
Oase1	PRJEB8987	N	40440 ± 1030	39410	41470	Fu et al. 2015
Ust-Ishim	PRJEB6622	R	45045 ± 1835	43210	46880	Fu et al. 2014
Fumane2	KP718913	R	39805 ± 1305	38500	41110	Benazzi et al. 2015
DolniVestonice14	KC521458	U	31155 ± 85	31070	31240	Fu et al. 2013
Loschbour	KC521455	U5b1a	8054 ± 127	7927	8181	Fu et al. 2013
LaBrana1	JX186998	U5b2c1	6980 ± 50	6930	7030	Sánchez-Quinto et al. 2012
Kostenki14	FN600416	U2	37985 ± 665	37320	38650	Krause et al. 2010
DolniVestonice13	KC521459	U8	31155 ± 85	31070	31240	Fu et al. 2013
Iceman	EU810403	K1	5225 ± 125	5100	5350	Ermini et al. 2008
