# Supplementary material for: First Bronze Age Human Mitogenomes from Calabria (Grotta Della Monaca, Southern Italy)
Source: Genes (Basel). 2021 Apr 25;12(5):636. doi: 10.3390/genes12050636 (PMC8146030; doi:10.3390/genes12050636)
Supplement: Supplementary file 1 [file genes-12-00636-s001.zip › reviewed_SupplementaryMaterials/Table_S1.xlsx]

## Sheet: Table_S1
Table S1: Summary of biological profile and pathologies in individuals from Grotta della Monaca involved in genetic analyses. Age classification: I2, 7-12 years old; J, 12-20 years old; YA, 20-35 years old; OA, >50 years old.
Sample ID	Ind. No	Age classification	Sex	Pathological and anatomical traits
GdM5	5	I2	M	Cribra cranii (parietal and occipital) (degree of severity: 1) and cribra femoris. The presence of wear (degree 3) was observed on mandibular teeth.
GdM6	6	I2	F	Cribra orbitalia (cribrotic type). Cribra of the humerus and femur (trabecular type).
GdM7	7	I2	M	Cribra cranii (frontal) (degree of severity:1); cribra of humerus (porotic type); cribra femoris (trabecular type). Mammillary impressions on the endocranial surface. Dental wear of degree 3-4 was detected on the maxillary and mandibular deciduous teeth, of degree 1 on M3.
GdM11	11	YA	F	Trepanned skull with signs of bone healing (left parietal). Cribra cranii (parietal bones) (degree of severity:1). Cribra femoralis and humeralis (trabecular type). The endocranial surface of left parietal shows alterations due to infectous disease (periostitis)
GdM12	12	J	F	Cribra cranii (parietal bones) (degree of severity: 1). Dental wear of degree 2-3 was present both in maxilla and mandible. Low deposition of dental calculus on mandibular teeth. Dental enamel hypoplasia (LEH) was evident on all the teeth.
GdM14	14	OA	M	Cribra cranii (parietal) (degree of severity:1); cribra orbitalia (cribrotic type). Spicules of calcified bone radiating on the squamous part of temporal bone. Evidence of 3 caries lesions both non-penetrating and penetrating the dentin. Dental wear of degree 4-5 was detected on the incisors of the maxilla. In the other teeth, there was a lower degree wear (2-3). Dental enamel hypoplasia (LEH) af…
GdM24	24	YA	M	Diastema between incisors. Cribra orbitalia (porotic-cribrotic type). Cribra cranii (parietal bones) (degree of severity:1). Alveolar atrophy of I2 (right) and M3 (left) of maxilla.
